# Supplementary material for: An Evaluation of Type 1 Interferon Related Genes in Male and Female-Matched, SARS-CoV-2 Infected Individuals Early in the COVID-19 Pandemic
Source: Viruses. 2024 Mar 20;16(3):472. doi: 10.3390/v16030472 (PMC10975322; doi:10.3390/v16030472)
Supplement: Supplementary file 1 [file viruses-16-00472-s001.zip]

Archive with 1 entries (1 files):
- viruses-2778506-supplementary.pdf
